# Supplementary material for: PAX9 Is Involved in Periodontal Ligament Stem Cell-like Differentiation of Human-Induced Pluripotent Stem Cells by Regulating Extracellular Matrix
Source: Biomedicines. 2022 Sep 22;10(10):2366. doi: 10.3390/biomedicines10102366 (PMC9598762; doi:10.3390/biomedicines10102366)
Supplement: Supplementary file 1 [file biomedicines-10-02366-s001.zip]

Archive with 1 entries (1 files):
- biomedicines-1905179-supplementary.pdf
